# Supplementary material for: Human Factors and Technological Characteristics Influencing the Interaction of Medical Professionals With Artificial Intelligence–Enabled Clinical Decision Support Systems: Literature Review
Source: JMIR Hum Factors. 2022 Mar 24;9(1):e28639. doi: 10.2196/28639 (PMC8990344; doi:10.2196/28639)
Supplement: Multimedia Appendix 1 [file humanfactors_v9i1e28639_app1.xlsx]

## Sheet: Tabelle1
Authors	Year	Title	Source	DOI	Reason of exclusion
Ažderska, Tanja; Jerman-Blažič, Borka	2013	A holistic approach for designing human-centric trust systems	Systemic Practice and Action Research	10.1007/s11213-012-9259-3	does not involve AI/an AI-enabled system providing recommendations
Schaffer, James; O'Donovan, John; Marusich, Laura; Yu, Michael; Gonzalez, Cleotilde; Höllerer, Tobias	2018	A study of dynamic information display and decision-making in abstract trust games.	International Journal of Human-Computer Studies	10.1016/j.ijhcs.2018.01.002	does not involve AI/an AI-enabled system providing recommendations
Nunes, Ingrid; Jannach, Dietmar	2017	A systematic review and taxonomy of explanations in decision support and recommender systems.	User Modeling and User-Adapted Interaction	10.1007/s11257-017-9195-0	does not involve MDSS
Ahumada-Newhart, Veronica; Eccles, Jacquelynne S.	2020	A theoretical and qualitative approach to evaluating children’s robot-mediated levels of presence.	Technology, Mind, and Behavior	10.1037/tmb0000007	does not involve AI/an AI-enabled system providing recommendations
Abedinzadeh, Sadra; Sadaoui, Samira	2014	A trust-based service suggestion system using human plausible reasoning	Applied Intelligence	10.1007/s10489-013-0495-8	does not involve human-AI-enabled system interaction
Sawka, Anna M.; Straus, Sharon; Gafni, Amiram; Meiyappan, Soumia; O'Brien, Mary Ann; Brierley, James D.; Tsang, Richard W.; Rotstein, Lorne; Thabane, Lehana; Rodin, Gary; George, Susan R.; Goldstein, David P.	2011	A usability study of a computerized decision aid to help patients with, early stage papillary thyroid carcinoma in, decision-making on adjuvant radioactive iodine treatment	Patient Educ Couns (Patient Education and Counseling)	10.1016/j.pec.2010.07.038	does not involve AI/an AI-enabled system providing recommendations
Djamasbi, Soussan; Strong, Diane M.; Dishaw, Mark	2010	Affect and acceptance: Examining the effects of positive mood on the technology acceptance model	Decis Support Syst (Decision Support Systems)	10.1016/j.dss.2009.10.002	does not involve AI/an AI-enabled system providing recommendations
Hohenstein, Jess; Jung, Malte	2020	AI as a moral crumple zone: The effects of AI-mediated communication on attribution and trust.	Computers in Human Behavior	10.1016/j.chb.2019.106190	does not involve AI/an AI-enabled system providing recommendations
de Visser, Ewart J.; Monfort, Samuel S.; McKendrick, Ryan; Smith, Melissa A. B.; McKnight, Patrick E.; Krueger, Frank; Parasuraman, Raja	2016	Almost human: Anthropomorphism increases trust resilience in cognitive agents.	Journal of Experimental Psychology: Applied	10.1037/xap0000092	does not involve MDSS
Kyrimi, Evangelia; Mossadegh, Somayyeh; Tai, Nigel; Marsh, William	2020	An incremental explanation of inference in Bayesian networks for increasing model trustworthiness and supporting clinical decision making.	Artificial Intelligence in Medicine	10.1016/j.artmed.2020.101812	does not involve human-AI-enabled system interaction
Wynne, Kevin T.; Lyons, Joseph B.	2018	An integrative model of autonomous agent teammate-likeness.	Theoretical Issues in Ergonomics Science	10.1080/1463922X.2016.1260181	does not involve MDSS
Kim, Tae Woo; Duhachek, Adam	2020	Artificial intelligence and persuasion: A construal-level account.	Psychological Science	10.1177/0956797620904985	does not involve MDSS
Zhang, Lian; Weitlauf, Amy S.; Amat, Ashwaq Zaini; Swanson, Amy; Warren, Zachary E.; Sarkar, Nilanjan	2020	Assessing social communication and collaboration in autism spectrum disorder using intelligent collaborative virtual environments.	Journal of Autism and Developmental Disorders	10.1007/s10803-019-04246-z	does not involve MDSS
Young, April D.; Monroe, Andrew E.	2019	Autonomous morals: Inferences of mind predict acceptance of AI behavior in sacrificial moral dilemmas.	Journal of Experimental Social Psychology	10.1016/j.jesp.2019.103870	does not involve MDSS
Rossiter, John R.; Braithwaite, Bradley	2013	C-OAR-SE-based single-item measures for the two-stage Technology Acceptance Model	Australasian Marketing Journal (AMJ)	10.1016/j.ausmj.2012.08.005	does not involve AI/an AI-enabled system providing recommendations
Schaefer, Kristin E.; Straub, Edward R.; Chen, Jessie Y. C.; Putney, Joe; Evans, A. W. III	2017	Communicating intent to develop shared situation awareness and engender trust in human-agent teams.	Cognitive Systems Research	10.1016/j.cogsys.2017.02.002	does not involve AI/an AI-enabled system providing recommendations
Gorunescu, Florin; Gorunescu, Marina; Saftoiu, Adrian; Vilmann, Peter; Belciug, Smaranda	2011	Competitive/collaborative neural computing system for medical diagnosis in pancreatic cancer detection	Expert Systems: International Journal of Knowledge Engineering and Neural Networks	10.1111/j.1468-0394.2010.00540.x	does not involve human-AI-enabled system interaction
Parasuraman, Raja; Manzey, Dietrich H.	2010	Complacency and bias in human use of automation: An attentional integration	Hum Factors (Human Factors)	10.1177/0018720810376055	does not involve AI/an AI-enabled system providing recommendations
Pak, Richard; Fink, Nicole; Price, Margaux; Bass, Brock; Sturre, Lindsay	2012	Decision support aids with anthropomorphic characteristics influence trust and performance in younger and older adults	Ergonomics (Ergonomics)	10.1080/00140139.2012.691554	does not involve MDSS
Hoogendoorn, Mark; Jaffry, Syed Waqar; van Maanen, Peter-Paul; Treur, Jan	2014	Design and validation of a relative trust model	Knowl Based Syst (Knowledge-Based Systems)	10.1016/j.knosys.2013.12.012	does not involve MDSS
Sheppard, Vanessa B.; Williams, Karen Patricia; Harrison, Toni Michelle; Jennings, Yvonne; Lucas, Wanda; Stephen, Juleen; Robinson, Dana; Mandelblatt, Jeanne S.; Taylor, Kathryn L.	2010	Development of decision-support intervention for Black women with breast cancer	Psychooncology (Psycho-Oncology)	10.1002/pon.1530	does not involve AI/an AI-enabled system providing recommendations
Wiczorek, Rebecca; Meyer, Joachim	2019	Effects of trust, self-confidence, and feedback on the use of decision automation.	Frontiers in Psychology	10.3389/fpsyg.2019.00519	does not involve MDSS
Feng, Jing; Sanchez, Joseph; Sall, Robert; Lyons, Joseph B.; Nam, Chang S.	2019	Emotional expressions facilitate human–human trust when using automation in high-risk situations.	Military Psychology	10.1080/08995605.2019.1630227	does not involve MDSS
Lau, Yan Kwan; Caverly, Tanner J.; Cao, Pianpian; Cherng, Sarah T.; West, Mindy; Gaber, Charles; Arenberg, Douglas; Meza, Rafael	2015	Evaluation of a personalized, web-based decision aid for lung cancer screening	Am J Prev Med (American Journal of Preventive Medicine)	10.1016/j.amepre.2015.07.027	does not involve AI/an AI-enabled system providing recommendations
Torta, Elena; Werner, Franz; Johnson, David O.; Juola, James F.; Cuijpers, Raymond H.; Bazzani, Marco; Oberzaucher, Johannes; Lemberger, John; Lewy, Hadas; Bregman, Joseph	2014	Evaluation of a small socially-assistive humanoid robot in intelligent homes for the care of the elderly	Journal of Intelligent & Robotic Systems	10.1007/s10846-013-0019-0	does not involve MDSS
Matthews, Gerald; Hancock, Peter A.; Lin, Jinchao; Panganiban, April Rose; Reinerman-Jones, Lauren E.; Szalma, James L.; Wohleber, Ryan W.	2020	Evolution and revolution: Personality research for the coming world of robots, artificial intelligence, and autonomous systems.	Personality and Individual Differences	10.1016/j.paid.2020.109969	does not involve MDSS
Trenaman, Logan; Sadatsafavi, Mohsen; Almeida, Fernanda; Ayas, Najib; Lynd, Larry; Marra, Carlo; Stacey, Dawn; Bansback, Nick	2015	Exploring the potential cost-effectiveness of patient decision aids for use in adults with obstructive sleep apnea: A case study	Med Decis Making (Medical Decision Making)	10.1177/0272989X14556676	does not involve human-AI-enabled system interaction
Shibl, Rania; Lawley, Meredith; Debuse, Justin	2013	Factors influencing decision support system acceptance	Decis Support Syst (Decision Support Systems)	10.1016/j.dss.2012.09.018	does not involve AI/an AI-enabled system providing recommendations
Althuizen, Niek; Reichel, Astrid; Wierenga, Berend	2012	Help that is not recognized: Harmful neglect of decision support systems	Decis Support Syst (Decision Support Systems)	10.1016/j.dss.2012.08.016	does not involve MDSS
Gill, James M.; Mainous, Arch G. [III]; Koopman, Richelle J.; Player, Marty S.; Everett, Charles J.; Chen, Ying Xia; Diamond, James J.; Lieberman, Michael I.	2011	Impact of EHR-based clinical decision support on adherence to guidelines for patients on NSAIDs: A randomized controlled trial	Ann Fam Med (Annals of Family Medicine)	10.1370/afm.1172	does not involve AI/an AI-enabled system providing recommendations
Chang, Te-Min; Kao, Hao-Yun; Wu, Jen-Her; Su, Yu-Feng	2016	Improving physicians' performance with a stroke CDSS: A cognitive fit design approach	Comput Human Behav (Computers in Human Behavior)	10.1016/j.chb.2015.07.054	does not involve AI/an AI-enabled system providing recommendations
Smith, Sian K.; Kearney, Paul; Trevena, Lyndal; Barratt, Alexandra; Nutbeam, Don; McCaffery, Kirsten J.	2014	Informed choice in bowel cancer screening: A qualitative study to explore how adults with lower education use decision aids	Health Expect (Health Expectations: An International Journal of Public Participation in Health Care & Health Policy)	10.1111/j.1369-7625.2012.00780.x	does not involve AI/an AI-enabled system providing recommendations
van der Waa, Jasper; Schoonderwoerd, Tjeerd; Diggelen, Jurriaan van; Neerincx, Mark	2020	Interpretable confidence measures for decision support systems.	International Journal of Human-Computer Studies	10.1016/j.ijhcs.2020.102493	does not involve MDSS
Bonnefon, Jean-François; Rahwan, Iyad	2020	Machine thinking, fast and slow.	Trends in Cognitive Sciences	10.1016/j.tics.2020.09.007	does not involve human-AI-enabled system interaction
Johnson, Michael P.; Zheng, Kai; Padman, Rema	2014	Modeling the longitudinality of user acceptance of technology with an evidence-adaptive clinical decision support system	Decis Support Syst (Decision Support Systems)	10.1016/j.dss.2012.10.049	does not involve AI/an AI-enabled system providing recommendations
Taddeo, Mariarosaria	2010	Modelling trust in artificial agents, a first step toward the analysis of e-trust	Minds Mach (Dordr) (Minds and Machines: Journal for Artificial Intelligence, Philosophy and Cognitive Science)	10.1007/s11023-010-9201-3	does not involve MDSS
Gessl, A. S.; Schlögl, S.; Mevenkamp, N.	2019	On the perceptions and acceptance of artificially intelligent robotics and the psychology of the future elderly.	Behaviour & Information Technology	10.1080/0144929X.2019.1566499	does not involve MDSS
Bitkina, Olga Vl.; Jeong, Heejin; Lee, Byung Cheol; Park, Jangwoon; Park, Jaehyun; Kim, Hyun K.	2020	Perceived trust in artificial intelligence technologies: A preliminary study.	Human Factors and Ergonomics in Manufacturing & Service Industries	10.1002/hfm.20839	does not involve MDSS
Ye, Tiantian; Xue, Jiaolong; He, Mingguang; Gu, Jing; Lin, Haotian; Xu, Bin; Cheng, Yu	2019	Psychosocial factors affecting artificial intelligence adoption in health care in China: Cross-sectional study.	Journal of Medical Internet Research	10.2196/14316	does not involve medical professionals' perspective
Bray, Laurence C. Jayet; Anumandla, Sridhar R.; Thibeault, Corey M.; Hoang, Roger V.; Goodman, Philip H.; Dascalu, Sergiu M.; Bryant, Bobby D.; Harris, Frederick C. [JR.]	2012	Real-time human–robot interaction underlying neurorobotic trust and intent recognition	Neural Netw (Neural Networks)	10.1016/j.neunet.2012.02.029	does not involve MDSS
Kaufman, Ellen M.	2020	Reprogramming consent: Implications of sexual relationships with artificially intelligent partners.	Psychology & Sexuality	10.1080/19419899.2020.1769160	does not involve AI/an AI-enabled system providing recommendations
Shin, Donghee; Park, Yong Jin	2019	Role of fairness, accountability, and transparency in algorithmic affordance.	Computers in Human Behavior	10.1016/j.chb.2019.04.019	does not involve MDSS
Savela, Nina; Turja, Tuuli; Oksanen, Atte	2018	Social acceptance of robots in different occupational fields: A systematic literature review.	International Journal of Social Robotics	10.1007/s12369-017-0452-5	does not involve AI/an AI-enabled system providing recommendations
Abbass, Hussein A.	2019	Social integration of artificial intelligence: Functions, automation allocation logic and human-autonomy trust.	Cognitive Computation	10.1007/s12559-018-9619-0	does not involve MDSS
Eichler, Tilly; Thyrian, Jochen René; Fredrich, Daniel; Köhler, Leonore; Wucherer, Diana; Michalowsky, Bernhard; Dreier, Adina; Hoffmann, Wolfgang	2014	The benefits of implementing a computerized Intervention-Management-System (IMS) on delivering integrated dementia care in the primary care setting	Int Psychogeriatr (International Psychogeriatrics)	10.1017/S1041610214000830	does not involve AI/an AI-enabled system providing recommendations
Delgado-Márquez, Blanca L.; Hurtado-Torres, Nuria E.; Aragón-Correa, J. Alberto	2012	The dynamic nature of trust transfer: Measurement and the influence of reciprocity	Decis Support Syst (Decision Support Systems)	10.1016/j.dss.2012.05.008	does not involve AI/an AI-enabled system providing recommendations
Cameron, David; de Saille, Stevienna; Collins, Emily C.; Aitken, Jonathan M.; Cheung, Hugo; Chua, Adriel; Loh, Ee Jing; Law, James	2021	The effect of social-cognitive recovery strategies on likability, capability and trust in social robots.	Computers in Human Behavior	10.1016/j.chb.2020.106561	does not involve AI/an AI-enabled system providing recommendations
Moussawi, Sara; Benbunan-Fich, Raquel	2020	The effect of voice and humour on users’ perceptions of personal intelligent agents.	Behaviour & Information Technology	10.1080/0144929X.2020.1772368	does not involve MDSS
Aoki, Naomi	2021	The importance of the assurance that 'humans are still in the decision loop' for public trust in artificial intelligence: Evidence from an online experiment.	Computers in Human Behavior	10.1016/j.chb.2020.106572	does not involve MDSS
Neigel, Alexis R.; Caylor, Justine P.; Kase, Sue E.; Vanni, Michelle T.; Hoye, Jefferson	2018	The role of trust and automation in an intelligence analyst decisional guidance paradigm.	Journal of Cognitive Engineering and Decision Making	10.1177/1555343418799601	does not involve MDSS
Moores, Trevor T.	2012	Towards an integrated model of IT acceptance in healthcare	Decis Support Syst (Decision Support Systems)	10.1016/j.dss.2012.04.014	does not involve AI/an AI-enabled system providing recommendations
Wong, Irene O. L.; Lam, Wendy W. T.; Wong, Cheuk Nam; Cowling, Benjamin J.; Leung, Gabriel M.; Fielding, Richard	2015	Towards informed decisions on breast cancer screening: Development and pilot testing of a decision aid for Chinese women	Patient Educ Couns (Patient Education and Counseling)	10.1016/j.pec.2015.04.014	does not involve human-AI-enabled system interaction
Verberne, Frank M. F.; Ham, Jaap; Midden, Cees J. H.	2012	Trust in smart systems: Sharing driving goals and giving information to increase trustworthiness and acceptability of smart systems in cars.	Human Factors	10.1177/0018720812443825	does not involve AI/an AI-enabled system providing recommendations
Gallimore, Darci; Lyons, Joseph B.; Vo, Thy; Mahoney, Sean; Wynne, Kevin T.	2019	Trusting robocop: Gender-based effects on trust of an autonomous robot.	Frontiers in Psychology	10.3389/fpsyg.2019.00482	does not involve AI/an AI-enabled system providing recommendations
Brauner, Philipp; Philipsen, Ralf; Calero Valdez, André; Ziefle, Martina	2019	What happens when decision support systems fail?—The importance of usability on performance in erroneous systems.	Behaviour & Information Technology	10.1080/0144929X.2019.1581258	does not involve MDSS
Wang, Jinping; Molina, Maria D.; Sundar, S. Shyam	2020	When expert recommendation contradicts peer opinion: Relative social influence of valence, group identity and artificial intelligence.	Computers in Human Behavior	10.1016/j.chb.2020.106278	does not involve MDSS
ISRAELSEN, BRETT W.; AHMED, NISAR R.	2018	"Dave...I can assure you ...that it's going to be all right ..." A Definition, Case for, and Survey of Algorithmic Assurances in Human-Autonomy Trust Relationships	ACM Computing Surveys	10.1145/3267338	does not involve MDSS
Goodwin, Paul; Sinan Gönül, M.; Önkal, Dilek	2013	Antecedents and effects of trust in forecasting advice	International Journal of Forecasting	10.1016/j.ijforecast.2012.08.001	does not involve MDSS
Rossi, Francesca	2019	BUILDING TRUST IN ARTIFICIAL INTELLIGENCE	Journal of International Affairs		grey literature/opinion
Althuizen, Niek; Reichel, Astrid; Wierenga, Berend	2012	Help that is not recognized: Harmful neglect of decision support systems	Decision Support Systems	10.1016/j.dss.2012.08.016	does not involve AI/an AI-enabled system providing recommendations
Glikson, Ella; Woolley, Anita Williams	2020	Human Trust in Artificial Intelligence: Review of Empirical Research	Academy of Management Annals	10.5465/annals.2018.0057	does not involve MDSS
Harwood, Tracy; Garry, Tony	2017	Internet of Things: understanding trust in techno-service systems.	Journal of Service Management	10.1108/JOSM-11-2016-0299	does not involve MDSS
Cobbe, Jennifer; Singh, Jatinder	2020	Reviewable Automated Decision-Making	Computer Law & Security Review	10.1016/j.clsr.2020.105475	does not involve MDSS
Schmidt, Philipp; Biessmann, Felix; Teubner, Timm	2020	Transparency and trust in artificial intelligence systems	Journal of Decision Systems	10.1080/12460125.2020.1819094	does not involve MDSS
Brauner, Philipp; Philipsen, Ralf; Calero Valdez, André; Ziefle, Martina	2019	What happens when decision support systems fail? — the importance of usability on performance in erroneous systems.	Behaviour & Information Technology	10.1080/0144929X.2019.1581258	does not involve MDSS
Pearson, Carl J.; Geden, Michael; Mayhorn, Christopher B.	2019	Who's the real expert here? Pedigree's unique bias on trust between human and automated advisers.	Applied Ergonomics	10.1016/j.apergo.2019.102907	does not involve MDSS
Griffey, Richard T.; Lo, Helen G.; Burdick, Elisabeth; Keohane, Carol; Bates, David W.	2012	Guided medication dosing for elderly emergency patients using real-time, computerized decision support	Journal of the American Medical Informatics Association : JAMIA	10.1136/amiajnl-2011-000124	does not involve AI/an AI-enabled system providing recommendations
Guardia, A.	2011	Decision support: time for collaboration	Yearbook of medical informatics		no differentiation between AI/non-AI systems
Jennings, Eliot A.; Arlikatti, Sudha	2015	What influences the acceptance of emergency management decision-support software? A study of county emergency management officials	Journal of emergency management (Weston, Mass.)	10.5055/jem.2015.0263	does not involve AI/an AI-enabled system providing recommendations
Nurek, Martine; Kostopoulou, Olga; Delaney, Brendan C.; Esmail, Aneez	2015	Reducing diagnostic errors in primary care. A systematic meta-review of computerized diagnostic decision support systems by the LINNEAUS collaboration on patient safety in primary care	The European journal of general practice	10.3109/13814788.2015.1043123	no differentiation between AI/non-AI systems
Odendaal, Willem A.; Anstey Watkins, Jocelyn; Leon, Natalie; Goudge, Jane; Griffiths, Frances; Tomlinson, Mark; Daniels, Karen	2020	Health workers' perceptions and experiences of using mHealth technologies to deliver primary healthcare services: a qualitative evidence synthesis	The Cochrane database of systematic reviews	10.1002/14651858.CD011942.pub2	no differentiation between AI/non-AI systems
Sousa, Vanessa E. C.; Lopez, Karen Dunn; Febretti, Alessandro; Stifter, Janet; Yao, Yingwei; Johnson, Andrew; Wilkie, Diana J.; Keenan, Gail M.	2015	Use of Simulation to Study Nurses' Acceptance and Nonacceptance of Clinical Decision Support Suggestions	Computers, informatics, nursing : CIN	10.1097/CIN.0000000000000185	does not involve AI/an AI-enabled system providing recommendations
van Rooij, Tibor; Marsh, Sharon	2011	Improving oncology outcomes through targeted therapeutics will require electronic delivery systems	Future oncology (London, England)	10.2217/fon.11.37	does not involve AI/an AI-enabled system providing recommendations
Vromans, Ruben D.; van Eenbergen, Mies C.; Pauws, Steffen C.; Geleijnse, Gijs; van der Poel, Henk G.; van de Poll-Franse, Lonneke V.; Krahmer, Emiel J.	2019	Communicative aspects of decision aids for localized prostate cancer treatment - A systematic review	Urologic oncology	10.1016/j.urolonc.2019.04.005	does not involve human-AI-enabled system interaction
Barrett M, Boyne J, Brandts J, Brunner-La Rocca HP, De Maesschalck L, De Wit K, Dixon L, Eurlings C, Fitzsimons D, Golubnitschaja O, Hageman A, Heemskerk F, Hintzen A, Helms TM, Hill L, Hoedemakers T, Marx N, McDonald K, Mertens M, Müller-Wieland D, Palant A, Piesk J, Pomazanskyi A, Ramaekers J, Ruff P, Schütt K, Shekhawat Y, Ski CF, Thompson DR, Tsirkin A, van der Mierden K, Watson C, Zippel-Sch…	2019	Artificial intelligence supported patient self-care in chronic heart failure: a paradigm shift from reactive to predictive, preventive and personalised care	EPMA J	10.1007/s13167-019-00188-9	does not involve MDSS
Gunning D, Stefik M, Choi J, Miller T, Stumpf S, Yang GZ.	2019	XAI-Explainable artificial intelligence	Sci Robot	10.1126/scirobotics.aay7120	does not involve MDSS
Beil M, Proft I, van Heerden D, Sviri S, van Heerden PV.	2019	Ethical considerations about artificial intelligence for prognostication in intensive care	Intensive Care Med Exp	10.1186/s40635-019-0286-6	does not involve human-AI-enabled system interaction
Kolanska K, Chabbert-Buffet N, Daraï E, Antoine JM.	2021	Artificial intelligence in medicine: A matter of joy or concern?	J Gynecol Obstet Hum Reprod	10.1016/j.jogoh.2020.101962	does not involve MDSS
Morley J, Machado CCV, Burr C, Cowls J, Joshi I, Taddeo M, Floridi L.	2020	The ethics of AI in health care: A mapping review	Soc Sci Med	10.1016/j.socscimed.2020.113172	does not involve human-AI-enabled system interaction
Mudgal KS, Das N.	2020	The ethical adoption of artificial intelligence in radiology	BJR Open	10.1259/bjro.20190020	does not involve human-AI-enabled system interaction
Lal A, Pinevich Y, Gajic O, Herasevich V, Pickering B.	2020	Artificial intelligence and computer simulation models in critical illness	World J Crit Care Med	10.5492/wjccm.v9.i2.13	does not involve human-AI-enabled system interaction
Tomsett R, Preece A, Braines D, Cerutti F, Chakraborty S, Srivastava M, Pearson G, Kaplan L.	2020	Rapid Trust Calibration through Interpretable and Uncertainty-Aware AI	Patterns (N Y)	10.1016/j.patter.2020.100049	does not involve MDSS
Barry DT.	2018	Adaptation, Artificial Intelligence, and Physical Medicine and Rehabilitation	PM R	10.1016/j.pmrj.2018.04.013	grey literature/opinion
Lavdas I, Glocker B, Rueckert D, Taylor SA, Aboagye EO, Rockall AG.	2019	Machine learning in whole-body MRI: experiences and challenges from an applied study using multicentre data	Clin Radiol	10.1016/j.crad.2019.01.012	does not involve human-AI-enabled system interaction
Mlodzinski E, Stone DJ, Celi LA.	2020	Machine Learning for Pulmonary and Critical Care Medicine: A Narrative Review	Pulm Ther	10.1007/s41030-020-00110-z	does not involve human-AI-enabled system interaction
Khairat S, Marc D, Crosby W, Al Sanousi A.	2018	Reasons For Physicians Not Adopting Clinical Decision Support Systems: Critical Analysis	JMIR Med Inform	10.2196/medinform.8912	does not involve human-AI-enabled system interaction
Khemani RG, Hotz JC, Sward KA, Newth CJL.	2020	The role of computer-based clinical decision support systems to deliver protective mechanical ventilation	Curr Opin Crit Care	10.1097/MCC.0000000000000688	does not involve AI/an AI-enabled system providing recommendations
Markus AF, Kors JA, Rijnbeek PR.	2020	The role of explainability in creating trustworthy artificial intelligence for health care: A comprehensive survey of the terminology, design choices, and evaluation strategies	J Biomed Inform	10.1016/j.jbi.2020.103655	does not involve MDSS
Lyell D, Magrabi F, Coiera E.	2018	The Effect of Cognitive Load and Task Complexity on Automation Bias in Electronic Prescribing	Hum Factors	10.1177/0018720818781224	does not involve AI/an AI-enabled system providing recommendations
Marc DT, Khairat SS.	2013	Why do physicians have difficulty accepting clinical decision support systems?	Stud Health Technol Inform		no differentiation between AI/non-AI systems
Miller K, Mosby D, Capan M, Kowalski R, Ratwani R, Noaiseh Y, Kraft R, Schwartz S, Weintraub WS, Arnold R.	2018	Interface, information, interaction: a narrative review of design and functional requirements for clinical decision support	J Am Med Inform Assoc	10.1093/jamia/ocx118	does not involve AI/an AI-enabled system providing recommendations
Kompa B, Snoek J, Beam AL.	2021	Second opinion needed: communicating uncertainty in medical machine learning	NPJ Digit Med	10.1038/s41746-020-00367-3	does not involve human-AI-enabled system interaction
Goddard K, Roudsari A, Wyatt JC.	2012	Automation bias: a systematic review of frequency, effect mediators, and mitigators	J Am Med Inform Assoc	10.1136/amiajnl-2011-000089	no differentiation between AI/non-AI systems
Khong PC, Holroyd E, Wang W.	2015	A Critical Review of the Theoretical Frameworks and the Conceptual Factors in the Adoption of Clinical Decision Support Systems	Comput Inform Nurs	10.1097/CIN.0000000000000196	no differentiation between AI/non-AI systems
